# Supplementary material for: Geophysical evidence for an enriched molten silicate layer above Mars’s core
Source: Nature. 2023 Oct 25;622(7984):712–7. doi: 10.1038/s41586-023-06601-8 (PMC10600000; doi:10.1038/s41586-023-06601-8)
Supplement: Supplementary file 3 — Source Data Figs. 1 to 4. [file 41586_2023_6601_MOESM3_ESM.zip]

Archive with 1 entries (1 files):
- Nature_Samuel_s41586-023-06601-8/41586_2023_6601_MOESM3_ESM_rev.zip
